# Supplementary material for: Anodic TiO2 Nanotube Layers for Wastewater and Air Treatments: Assessment of Performance Using Sulfamethoxazole Degradation and N2O Reduction
Source: Molecules. 2022 Dec 16;27(24):8959. doi: 10.3390/molecules27248959 (PMC9782093; doi:10.3390/molecules27248959)
Supplement: Supplementary file 1 [file molecules-27-08959-s001.zip]

Archive with 1 entries (1 files):
- molecules-2081901-supplementary.pdf
